# Supplementary material for: Alterations in bone malformation in the absence of the endosomal SNAREs Vti1a and Vti1b
Source: PLoS One. 2026 Mar 16;21(3):e0343070. doi: 10.1371/journal.pone.0343070 (PMC12991266; doi:10.1371/journal.pone.0343070)
Supplement: S2 Table — (XLSX) [file pone.0343070.s006.xlsx]

## Sheet: Blatt1
Data for Fig. 1A
	Genotype	Weight [mg]		Genotype	Weight [mg]		Genotype	Weight [mg]
	DKO	900		DHET	1243		WT	1178.4
	DKO	782		DHET	1324		WT	1118.6
	DKO	605		DHET	1015		WT	1067.6
	DKO	802		DHET	990		WT	1190.7
	DKO	947.6		DHET	1339		WT	1124.2
	DKO	961.3		DHET	1293		WT	1181.3
	DKO	942.9		DHET	1221.7		WT	985.1
	DKO	1045		DHET	1178.4		WT	1120.7
	DKO	988		DHET	1383		WT	1133.1
	DKO	854		DHET	1247.5		WT	1072.1
	DKO	993		DHET	1171.5		WT	1148.8
	DKO	815.5		DHET	1185		WT	1102
	DKO	940.7		DHET	1129		WT	1107
	DKO	905.8		DHET	1164		WT	1018.8
	DKO	860		DHET	1187.2		WT	1161.3
	DKO	825		DHET	1232.5		WT	1184.1
	DKO	914		DHET	1208.6		WT	1120.3
	DKO	881.6		DHET	1312		WT	1229.3
	DKO	914.5		DHET	1245.8
	DKO	1114
Average		899.595			1214.22			1124.63
Data for Fig. S1C
	Genotype	Weight [mg]	% of average DHET weight in litter			Genotype	Weight [mg]	% of average DHET weight in litter			Genotype	Weight [mg]	% of average DHET weight in litter
	DHET	1015	101.247			Vti1a-/- Vti1b+/-	1020.85	101.83			Vti1a+/- Vti1b-/-	996.7	107.53
	DHET	990	98.7531			Vti1a-/- Vti1b+/-	1226.03	93.1634			Vti1a+/- Vti1b-/-	761.5	82.1556
	DHET	1339	101.748			Vti1a-/- Vti1b+/-	1311.26	99.6398			Vti1a+/- Vti1b-/-	813.3	82.3317
	DHET	1293	98.2523			Vti1a-/- Vti1b+/-	978	76.1979			Vti1a+/- Vti1b-/-	1220	88.214
	DHET	1243	96.8446			Vti1a-/- Vti1b+/-	1304	101.597			Vti1a+/- Vti1b-/-	1257	90.8894
	DHET	1324	103.155			Vti1a-/- Vti1b+/-	925.8	99.8813
	DHET	926.9	100			Vti1a-/- Vti1b+/-	916.5	98.878
	DHET	1028.8	104.147			Vti1a-/- Vti1b+/-	1385	100.145
	DHET	1047.2	106.01
	DHET	887.5	89.8431
	DHET	1383	100
Average			100					96.4166					90.2242
Data for Fig. 1A								Data for Fig. S1 C
Size [cm]	WT		DHET		DKO			Vti1a-/- Vti1b +/-		Vti1a+/- Vti1b-/-
	1.74573		2.09182		1.48954			2.29288		2.22517
	1.79085		1.77224		1.5629			2.14506		2.22517
	1.76979		2.0044		1.15625			2.14407		2.10083
	1.94202		1.95692		1.12165			2.21537		2.13458
	1.96124		2.0544		1.3925			2.00716		2.03943
	1.87306		2.16233		1.32289			2.41998		2.00751
	2.05328		2.0544		1.03181			2.18855		1.95346
	2.08006		2.16233		1.41958			2.00716		1.4589
	1.88051		1.95208		1.30751			2.41998		1.82175
	2.25443		2.11428		1.35313			2.18855		1.96614
	2.2599		2.24566		1.66346			1.91237		1.66497
	1.90818		1.98204		1.34697			1.90982		1.68423
	2.24626		2.03103		1.37032			1.30036		2.31014
	2.21405		1.87966		1.31255			1.35257		1.73126
	2.19549		2.01418		1.36733			1.64795		1.77546
	2.03718
Average	2.01325		2.03185		1.34789			2.01012		1.93993
Data for Fig. S1A Size at E15.5
		DHET	DKO	Vti1a-/- Vti1b+/-	Vti1a+/- Vti1b-/-
Size [cm]		1.01923	1.3337	1.19278	1.03681
		1.00323	1.26422	0.632305	0.847904
		0.932213	1.09896	0.954733	1.10701
		0.862675	0.991772	0.800732	1.19783
		0.747268	0.869403	1.19223	0.861885
		0.946422	1.2424	1.27934	1.00876
		1.16232	1.17373	1.12055	0.924955
		1.27711	1.0671	1.21295	1.04636
		1.06103	0.960531	0.987125	1.25894
		1.085	0.83092	1.08242	1.05346
		1.33114	0.846351	1.27599	1.01188
		1.201	1.37937	1.15195	1.25894
		1.34626	0.674324	1.27599	1.05346
		1.4096	0.833601	1.15195	1.01188
		1.16232	1.47024	1.03873	1.11683
		1.27711	1.15155	1.16441	1.23177
	Average	1.114	1.07426	1.09464	1.06429

## Sheet: Blatt3
Litters measured for Fig. 1A
Litter 27.2.17
Embryo	Genotype	weight
1	DKO	900										Genotype	weight
2	DKO	782										DKO	900		DHET	1243
3	DKO	605										DKO	782		DHET	1324
4	DHET	1243										DKO	605		DHET	1015
5	a-	978										DKO	802		DHET	990
6	b-	1304										DKO	947.6		DHET	1339
7	DHET	1324										DKO	961.3		DHET	1293
Average		1019.43										DKO	942.9		DHET	1221.7
												DKO	1045		DHET	1178.4
Litter 6.3.17		1. Mouse			2. Mouse							DKO	988		DHET	1383
Embryo	Genotype	weight			Embryo	Genotype	weight					DKO	854		DHET	1247.47
1	DKO	802			5	DKO	1114					DKO	993		DHET	1171.52
2	DHET	1015			6	DHET	1339					DKO	815.5		DHET	1185
3	a-	1020.9			7	DHET	1293					DKO	940.7		DHET	1129
4	DHET	990			8	a-	1226					DKO	905.8		DHET	1164
Average		956.975			9	b-	1311.3					DKO	860		DHET	1187.2
					Gesamt		1256.66					DKO	825		DHET	1232.5
Litter 20.3.17												DKO	914		DHET	1208.6
	Genotype	weight										DKO	881.6		DHET	1312
1	DKO	947.6										DKO	914.5		DHET	1245.8
2	DKO	961.3										DKO	1114
3	DKO	942.9
4	b-	1052									Average		899.595			1214.22
5	DHET	1221.7
6	DHET	1178.4
Average		1050.65
Litter 3.4.17
Embryo	Genotype	weight
1	DKO	1045
2	DKO	988
3	DKO	854
4	DKO	993
5	b-	1220
6	a-	1385
7	b-	1257
8	DHET	1383
Average		1140.62
Litter 10.4.17
1	DKO	815.5
2	a+b-	1105.5
3	a+b+/-	1123.6
4	b-	1095.7
5	DHET	1247.47
6	DHET	1171.52
7	DKO	940.7
8	DKO	905.8
Average		1050.72
Litter 24.4.17		2. Mouse
9	DKO	860
10	DKO	825
11	DKO	914
12	DHET	1185
13	b-/-	1106
14	DHET	1129
15	DHET	1164
16	b-/-	1137
17	a-/-	1253
Average		1063.67
Litter 3.7.17
1	DKO	881.6
2	a-	1268.6
3	a-	1240.5
4	DHET	1187.2
5	b+	1259.2
6	DHET	1232.5
7	a-	1219.6
8	a-	1187.5
Average		1184.59
Litter 14.8.17		1. Mouse
1	DKO	914.5
2	DHET	1208.6
3	b+/+	1277
4	DHET	1312
5	DHET	1245.8
Average		1191.58

## Sheet: Blatt2
Litters measured for Fig. S1C
Litter 27.2.17		1. Mouse
		Embryo	Genotype	Weight	% of Average weight DHET
		5	Vti1a-/- Vti1b+/-	978	76.1979
		6	Vti1a-/- Vti1b+/-	1304	101.597
		4	DHET	1243	96.8446
		7	DHET	1324	103.155
	Average weight of DHETs			1283.5	100
Litter 6.3.17		1. Mouse					2. Mouse
		Embryo	Genotype	Weight	% of Average weight DHET		Embryo	Genotype	Weight	% of Average weight DHET
		3	Vti1a-/- Vti1b+/-	1020.85	101.83		8	Vti1a-/- Vti1b+/-	1226.03	93.1634
		2	DHET	1015	101.247		9	Vti1a-/- Vti1b+/-	1311.26	99.6398
		4	DHET	990	98.7531		6	DHET	1339	101.748
							7	DHET	1293	98.2523
Average weight of DHETs				1002.5	100	Average weight of DHETs			1316	100
Litter 27.3.17		1. Mouse					2. Mouse
		Embryo	Genotype	Weight	% of Average weight DHET		Embryo	Genotype	Weight	% of Average weight DHET
		1	Vti1a+/- Vti1b-/-	996.7	107.53		10	DHET	1028.8	104.147
		3	Vti1a-/- Vti1b+/-	925.8	99.8813		11	DHET	1047.2	106.01
		4	Vti1a-/- Vti1b+/-	916.5	98.878		12	DHET	887.5	89.8431
		5	Vti1a+/- Vti1b-/-	761.5	82.1556		13	Vti1a+/- Vti1b-/-	813.3	82.3317
		6	DHET	926.9	100
Average weight of DHETs				926.9	100		Average weight of DHETs		987.833	100
Litter 3.4.17		Mouse
		Embryo	Genotype	Weight	% of Average weight DHET
		5	Vti1a+/- Vti1b-/-	1220	88.214
		6	Vti1a-/- Vti1b+/-	1385	100.145
		7	Vti1a+/- Vti1b-/-	1257	90.8894
		8	DHET	1383	100
